# Supplementary material for: The Epidemiological and Economic Impact of a Cell-Based Quadrivalent Influenza Vaccine in Adults in the US: A Dynamic Modeling Approach
Source: Vaccines (Basel). 2021 Sep 28;9(10):1095. doi: 10.3390/vaccines9101095 (PMC8538069; doi:10.3390/vaccines9101095)
Supplement: Supplementary file 1 [file vaccines-09-01095-s001.zip]

Archive with 1 entries (1 files):
- vaccines-1371410-supplementary.pdf
